# Supplementary material for: Retrieval-Augmented Large Language Model for Angiographic Prediction of Coronary Physiology
Source: J Clin Med. 2026 Jul 5;15(13):5253. doi: 10.3390/jcm15135253 (PMC13363511; doi:10.3390/jcm15135253)
Supplement: Supplementary file 1 [file jcm-15-05253-s001.zip]

Archive with 1 entries (1 files):
- jcm-4391216-supplementary.pdf
